# Supplementary material for: Movement Dynamics and Habitat Use of Owned and Unowned Free-Roaming Dogs on a Two-Square-Kilometer Tourist Island in Southern Thailand
Source: Vet Sci. 2025 Dec 10;12(12):1181. doi: 10.3390/vetsci12121181 (PMC12737669; doi:10.3390/vetsci12121181)
Supplement: Supplementary file 1 [file vetsci-12-01181-s001.zip]

Archive with 6 entries (6 files):
- Table S2.pdf
- code20251124-origin-Submit.R
- dat.exam.RData
- Figure S1.pdf
- Figure S2.pdf
- Table S1.pdf
