# Supplementary material for: Movement Dynamics and Habitat Use of Owned and Unowned Free-Roaming Dogs on a Two-Square-Kilometer Tourist Island in Southern Thailand
Source: Vet Sci. 2025 Dec 10;12(12):1181. doi: 10.3390/vetsci12121181 (PMC12737669; doi:10.3390/vetsci12121181)
Supplement: Supplementary file 1 [file vetsci-12-01181-s001.zip › code20251124-origin-Submit.R]

####Request Library####
library(dplyr)
library(geosphere)
library(lme4)
library(sf)
library(ggplot2)
library(adehabitatHR)
library(GPSeqClus)
library(Rmisc)
library(DescTools)
library(tidyverse)
library(widyr)
library(ggthemes)
library(cluster)
library(terra)
library(ggspatial)
library(sf)
library(tidyr)
####Start Data####
setwd("D:\\Study-PhD\\Respond-Vet-Science\\Vet-Sci-Reviosion1")
load("dat.exam.RData")
dog_251114 <- dat.exam.RData
str(dog_251114)
#### fixes with a HDOP value above five####
names(dog_251114)
table(dog_251114$HDOP)
dog_251114 %>% filter(!HDOP > 5) -> dog_251114
str(dog_251114)
summary(as.factor(dog_251114$landscape_id))
summary(dog_251114$Satellites) 
####Time_Start4_6####
class(dog_251114$DateTime_Thailand2)
dog_251114$Hour <- as.numeric(format(dog_251114$DateTime_Thailand2, format="%H"))
dog_251114$timestart4_6 <- with(dog_251114, ifelse(Hour < 4, "4_late_night",
                                                   ifelse(Hour >= 4 & Hour < 10, "1_morning",
                                                          ifelse(Hour >= 10 & Hour < 16, "2_midday",
                                                                 ifelse(Hour >= 16 & Hour < 22, "3_evening",
                                                                        ifelse(Hour >= 22 & Hour <= 23, "4_late_night", NA))))))
class(dog_251114$timestart4_6)
dog_251114$timestart4_6<-factor(dog_251114$timestart4_6)
table(dog_251114$timestart4_6)
#### Make Day1 Day2 ... Variable ####
Dog_ID <- unique(sort(dog_251114$ID))
Dog_ID

class(dog_251114$DateTime_Thailand2)

str(ref_time)
ref1 <- as.POSIXct("27-09-2024 00:00:00", format = "%d-%m-%Y %H:%M:%OS", tz = "Asia/Bangkok")
ref2 <- as.POSIXct("11-10-2024 00:00:00", format = "%d-%m-%Y %H:%M:%OS", tz = "Asia/Bangkok")
ref3 <- as.POSIXct("09-12-2024 00:00:00", format = "%d-%m-%Y %H:%M:%OS", tz = "Asia/Bangkok")
ref4 <- as.POSIXct("14-12-2024 00:00:00", format = "%d-%m-%Y %H:%M:%OS", tz = "Asia/Bangkok")
# Create a named vector for lookup
ref_time <- c("1" = ref1, "2" = ref2, "3" = ref3, "4" = ref4)

# Assign POSIXct values based on dog_gr (It is a round of data collection.)
dog_251114$reftime <- ref_time[as.character(dog_251114$dog_gr)]
class(dog_251114$reftime)
table(dog_251114$reftime)

dog_251114 <- dog_251114 %>%
  mutate(Day = paste0("Day", as.integer(difftime(DateTime_Thailand2, reftime, units = "days")) + 1))

View(dog_251114)
summary(dog_251114$hr_order)
max_hr_per_dog <- dog_251114 %>%
  dplyr::group_by(ID) %>%
  dplyr::summarise(max_hr_order = max(hr_order, na.rm = TRUE))
View(max_hr_per_dog)
####Lag Time, Latittude, Longitude for calculate Time-interval and Distance####
#####Loop#####
save(dog_251114,file="dog_251114.RData")
Dog_ID <- sort(unique(dog_251114$ID))

dog_251114$visit <- NA

for (i in 1:25) 
{
  dog_251114$visit[dog_251114$ID == Dog_ID[i]] <- epicalc::markVisits(id=dog_251114$ID[dog_251114$ID == Dog_ID[i]], 
                                                                      time=dog_251114$DateTime_Thailand2[dog_251114$ID == Dog_ID[i]])
}

names(dog_251114)
str(dog_251114) #6839

dog_251114s <- dog_251114 
View(dog_251114s)
#### Distance using Euclidean distance formula - Unit_Kilomerters #####
#Maria, E., Budiman, E., & Taruk, M. (2020) Measure distance locating nearest public facilities using Haversine and Euclidean Methods. 
#### Cleaning data as NA and Zero ####
library(dplyr)
library(purrr)
library(tidyr)
# Process each dog's data
dog_distances <- dog_251114s %>%
  group_split(ID) %>%
  map(function(df) {
    df %>%
      arrange(DateTime_Thailand2) %>%
      mutate(
        lag_lat = lag(Latitude),
        lag_long = lag(Longitude),
        lag_time = lag(DateTime_Thailand2),
        # Approximate distance in kilometers using simple equirectangular approximation
        distance = 111.319 * sqrt((Latitude - lag_lat)^2 + (Longitude - lag_long)^2),
        diffmin = as.numeric(difftime(DateTime_Thailand2, lag_time, units = "mins")),
        cumulative_min = cumsum(replace_na(diffmin, 0))
      ) %>%
      replace_na(list(distance = 0, diffmin = 0))
  }) %>%
  bind_rows()  # Combine back into a single dataframe

View(dog_distances)
#####Cleaning data by Distance as Interval > 25 mins#####
#Remove ID with more than 25 mins 
summary(as.factor(dog_distances$distance))
table(round(dog_distances$distance,0), dog_distances$diffmin) 

dog_distances$distance2 <- (dog_distances$distance)
summary(dog_distances$distance2, na.rm= "True")
dog_distances$distance2 <- ifelse(dog_distances$diffmin >= 25, NA, dog_distances$distance2)
summary(dog_distances$distance2, na.rm= "True")

names(dog_distances)
ftable(dog_distances$ID,dog_distances$Day,dog_distances$timestart4_6)
#### Filter for rows where day_time_block starts with Day1_ to Day4_####
head(dog_distances)
ftable(dog_distances$ID, dog_distances$Day, dog_distances$timestart4_6)

dog_distances_filtered <- dog_distances %>%
  dplyr::filter(Day %in% c("Day1", "Day2", "Day3", "Day4"))

last_datetime <- dog_distances_filtered %>%
  dplyr::group_by(ID) %>%
  dplyr::summarise(last_datetime = max(DateTime_Thailand2))  # Get latest datetime

print(last_datetime, n = 30)
####Descriptive for Daily Speed####
View(dog_distances_filtered)
dog_distances_filtered$speed <- ifelse(dog_distances_filtered$distance2 == 0, NA, dog_distances_filtered$distance2)
names(dog_distances_filtered)
head(dog_distances_filtered)
summary(dog_distances_filtered)
mean(dog_distances_filtered$speed, na.rm = TRUE)
sd(dog_distances_filtered$speed, na.rm = TRUE)

dog_distances_filtered <- dog_distances_filtered %>%
  tidyr::separate(ID, into = c("part1", "part2", "part3", "part4"), sep = "-", remove = FALSE) %>%
  mutate(season = part4)
dog_distances_filtered$season<-ifelse(dog_distances_filtered$season=="01","Low season", "High season")

dog_distances_filtered$dog.ID<-paste(dog_distances_filtered$part1, 
                                      dog_distances_filtered$part2, 
                                      dog_distances_filtered$part3, sep="_")

daily_speed <- dog_distances_filtered %>%
  filter(!is.na(speed)) %>%
  dplyr::group_by(dog.ID, part1, season) %>%
  dplyr::summarise(mean_speed = mean(speed, na.rm = TRUE), 
                   sd = sd(speed, na.rm = TRUE),
                   median = median(speed, na.rm = TRUE),
                   IQR = IQR(speed, na.rm = TRUE), .groups = 'drop')
print(daily_speed, n=25)

str(daily_speed)

summary(as.factor(daily_speed$part1))
summary(as.factor(daily_speed$season))
daily_speed1 <- daily_speed[daily_speed$part1 == "own" & daily_speed$season == "Low season", ]
daily_speed2 <- daily_speed[daily_speed$part1 == "unown" & daily_speed$season == "Low season", ]
daily_speed3 <- daily_speed[daily_speed$part1 == "own" & daily_speed$season == "High season", ]
daily_speed4 <- daily_speed[daily_speed$part1 == "unown" & daily_speed$season == "High season", ]
mean(daily_speed1$mean_speed, na.rm = TRUE)
sd(daily_speed1$mean_speed, na.rm = TRUE)
a1 <- median(daily_speed1$mean_speed, na.rm = TRUE)
b1 <- IQR(daily_speed1$mean_speed, na.rm = TRUE)

mean(daily_speed2$mean_speed, na.rm = TRUE)
sd(daily_speed2$mean_speed, na.rm = TRUE)
a2 <- median(daily_speed2$mean_speed, na.rm = TRUE)
b2 <- IQR(daily_speed2$mean_speed, na.rm = TRUE)

mean(daily_speed3$mean_speed, na.rm = TRUE)
sd(daily_speed3$mean_speed, na.rm = TRUE)
a3 <- median(daily_speed3$mean_speed, na.rm = TRUE)
b3 <- IQR(daily_speed3$mean_speed, na.rm = TRUE)

mean(daily_speed4$mean_speed, na.rm = TRUE)
sd(daily_speed4$mean_speed, na.rm = TRUE)
a4 <- median(daily_speed4$mean_speed, na.rm = TRUE)
b4 <- IQR(daily_speed4$mean_speed, na.rm = TRUE)

#### Daily Speed ####
mean(daily_speed$mean_speed, na.rm = TRUE)
sd(daily_speed$mean_speed, na.rm = TRUE)
median(daily_speed$mean_speed, na.rm = TRUE)
IQR(daily_speed$mean_speed, na.rm = TRUE)

#####Distance per day #####
View(dog_distances_filtered)
speed_by_ID <- dog_distances_filtered[!is.na(dog_distances_filtered$speed), ] %>%
  dplyr::group_by(season, part1, ID) %>%
  dplyr::summarise(
    n = n(),
    min = min(speed, na.rm = TRUE)*1000*4*24,
    Q1 = quantile(speed, 0.25, na.rm = TRUE)*1000*4*24,
    median = median(speed, na.rm = TRUE)*1000*4*24,
    Q3 = quantile(speed, 0.75, na.rm = TRUE)*1000*4*24,
    max = max(speed, na.rm = TRUE)*1000*4*24,
    mean = mean(speed, na.rm = TRUE)*1000*4*24,
    sd = sd(speed, na.rm = TRUE)*1000*4*24
  ) %>%
  ungroup()
print(speed_by_ID, n=25)

speed_by_ID_daily <- speed_by_ID %>%
  dplyr::group_by(season, part1) %>%
  dplyr::summarise(
    n = n(),
    min = min(min, na.rm = TRUE),
    Q1 = quantile(Q1, 0.25, na.rm = TRUE),
    median = median(median, na.rm = TRUE),
    Q3 = quantile(Q3, 0.75, na.rm = TRUE),
    max = max(max, na.rm = TRUE),
    mean = mean(mean, na.rm = TRUE),
    sd = sd(sd, na.rm = TRUE)
  ) %>%
  ungroup()

print(speed_by_ID_daily)

anova_on_means <- aov(mean ~ season * part1, data = speed_by_ID)
print(summary(anova_on_means)) #Not significant

#### Continuing line-plot distance####
dog_distances_filtered <- dog_distances_filtered %>%
  dplyr::mutate(part1 = case_when(
    part1 == "own" ~ "Owned",
    part1 == "unown" ~ "Unowned",
    TRUE ~ as.character(part1)
  ))

# Extract hour and create dog group string
dog_distances_filtered$Hour <- as.numeric(format(dog_distances_filtered$DateTime_Thailand2, "%H"))
dog_distances_filtered$dog_grSO <- paste0(dog_distances_filtered$season, "_", dog_distances_filtered$part1)

# Summarise mean and SD by season, part1, hour
median_speed_by_group <- dog_distances_filtered[!is.na(dog_distances_filtered$speed), ] %>%
  dplyr::group_by(season, part1, Hour) %>%
  dplyr::summarise(
    n = n(),
    min = min(speed, na.rm = TRUE)*1000,
    Q1 = quantile(speed, 0.25, na.rm = TRUE)*1000,
    median = median(speed, na.rm = TRUE)*1000,
    Q3 = quantile(speed, 0.75, na.rm = TRUE)*1000,
    max = max(speed, na.rm = TRUE)*1000,
    mean = mean(speed, na.rm = TRUE)*1000,
    sd = sd(speed, na.rm = TRUE)*1000
  ) %>%
  ungroup()

median_speed_by_ID <- dog_distances_filtered[!is.na(dog_distances_filtered$speed), ] %>%
  dplyr::group_by(season, part1, Hour, ID) %>%
  dplyr::summarise(
    n = n(),
    min = min(speed, na.rm = TRUE)*1000,
    Q1 = quantile(speed, 0.25, na.rm = TRUE)*1000,
    median = median(speed, na.rm = TRUE)*1000,
    Q3 = quantile(speed, 0.75, na.rm = TRUE)*1000,
    max = max(speed, na.rm = TRUE)*1000,
    mean = mean(speed, na.rm = TRUE)*1000,
    sd = sd(speed, na.rm = TRUE)*1000
  ) %>%
  ungroup()


median_speed_by_season <- dog_distances_filtered[!is.na(dog_distances_filtered$speed), ] %>%
  dplyr::group_by(season, Hour) %>%
  dplyr::summarise(
    n = n(),
    min = min(speed, na.rm = TRUE)*1000,
    Q1 = quantile(speed, 0.25, na.rm = TRUE)*1000,
    median = median(speed, na.rm = TRUE)*1000,
    Q3 = quantile(speed, 0.75, na.rm = TRUE)*1000,
    max = max(speed, na.rm = TRUE)*1000,
    mean = mean(speed, na.rm = TRUE)*1000,
    sd = sd(speed, na.rm = TRUE)*1000
  ) %>%
  ungroup()

print(median_speed_by_group, n = 96)
print(median_speed_by_season, n = 96)
print(median_speed_by_ID,n = 562)

median_speed_by_ID_sum <- median_speed_by_ID %>%
  dplyr::group_by(season, Hour, part1) %>%
  dplyr::summarise(
    n = n(),
    min = min(min, na.rm = TRUE),
    Q1 = quantile(Q1, 0.25, na.rm = TRUE),
    median = median(median, na.rm = TRUE),
    Q3 = quantile(Q3, 0.75, na.rm = TRUE),
    max = max(max, na.rm = TRUE),
    mean = mean(mean, na.rm = TRUE),
    sd = sd(sd, na.rm = TRUE)
  ) %>%
  ungroup()
print(median_speed_by_ID_sum, n = 96)
summary(median_speed_by_ID_sum)

# Plot setup
win.graph()
par(mfrow = c(2, 1))

seasons <- c("Low season", "High season")
colors <- c("Owned" = "blue", "Unowned" = "black")
linety <- c("Owned" = 1, "Unowned" = 2)

# Custom tick marks and labels for log10 scale
y_ticks <- c(1, 10, 100, 1000)
y_labels <- c("1 m", "10 m", "100 m", "1000 m")

for (season in seasons) {
  # Filter for this season
  season_data <- median_speed_by_group %>%
    dplyr::filter(season == !!season)
  
  # Y limits
  y_limits <- if (nrow(season_data) == 0 || all(is.na(season_data$median))) {
    warning(paste("No data for", season, "season. Plotting empty plot."))
    c(1, 1000)
  } else {
    range(y_ticks)
  }
  
  # X-axis ticks/labels
  hour_ticks <- seq(0, 21, by = 3)
  hour_labels <- c("12 AM","3 AM","6 AM","9 AM",
                   "12 PM","3 PM","6 PM","9 PM")
  
  # Base plot
  plot(NA, xlim = c(0, 23), ylim = y_limits,
       xlab = "Hour", ylab = "Speed (meters per 15 minutes)",
       main = paste("Median (IQR) speed (meters per 15 minutes) comparing dog ownership -", season),
       xaxt = "n", yaxt = "n", log = "y")
  
  axis(1, at = hour_ticks, labels = hour_labels, cex.axis = 1.2)
  axis(2, at = y_ticks, labels = y_labels)
  
  # Night shading
  rect(0, y_limits[1], 6, y_limits[2], col = "grey90", border = NA)
  rect(18, y_limits[1], 24, y_limits[2], col = "grey90", border = NA)
  
  # Draw Owned and Unowned lines
  for (group in c("Owned","Unowned")) {
    group_data <- season_data %>%
      dplyr::filter(part1 == group) %>%
      dplyr::filter(!is.na(Hour) & !is.na(median) & !is.na(Q1) & !is.na(Q3)) %>%
      dplyr::arrange(Hour)
    
    if (nrow(group_data) > 0) {
      x_vals <- if (group == "Unowned") group_data$Hour + 0.2 else group_data$Hour
      
      lines(x_vals, group_data$median,
            type = "o", col = colors[group], pch = 16,
            lty = linety[group], lwd = 2.5)
      
      arrows(x_vals, group_data$Q1,
             x_vals, group_data$Q3,
             angle = 90, code = 3, length = 0.05,
             col = colors[group], lwd = 1.5)
    }
  }
  
  # Night/day separators and labels
  segments(6, y_limits[1], 6, y_limits[2], col = "grey", lty = 2)
  segments(18, y_limits[1], 18, y_limits[2], col = "grey", lty = 2)
  mtext("Night", side = 3, at = 3, line = 0.5, cex = 1.2)
  mtext("Day",   side = 3, at = 12, line = 0.5, cex = 1.2)
  mtext("Night", side = 3, at = 21, line = 0.5, cex = 1.2)
  
  # Add season label box
  legend("topleft", inset = 0, box.lwd = 0.1, bg = "white",
         legend = season, cex = 1.7, bty = "o")
  
  # Add legend for ownership status (inside loop so it appears on both graphs)
  legend("topright", inset = 0,
         legend = c("Owned dogs", "Unowned dogs"),
         col = c("blue", "black"), pch = 16, lty = c(1,2),
         horiz = TRUE, cex = 1.5)
}

par(xpd = FALSE) # Reset
str(median_speed_by_group)

#### Make lag location, the first row to be a second row, as start from (initial landscape)#####
library(dplyr)
library(epicalc)

dog_distances_filtered <- dog_distances_filtered %>%
  arrange(ID, DateTime_Thailand2) %>%
  dplyr::group_by(ID) %>%
  group_map(~ {
    df <- .x
    df$lag_location <- dplyr::lag(df$landscape_id)
    df$id_loc <- paste(df$ID, df$landscape_id, sep = "_")
    df$visit <- epicalc::markVisits(id = df$id_loc, time = df$DateTime_Thailand2)
    df
  }) %>%
  bind_rows() %>%
  dplyr::select(-id_loc)

####Speed by initial land types####
###Create log_speed####
shapiro.test(dog_distances_filtered$speed)
boxplot(dog_distances_filtered$speed)
dog_distances_filtered$log_speed <- log(dog_distances_filtered$speed, base =10)

lagloc_speed <- dog_distances_filtered[!is.na(dog_distances_filtered$lag_location), ] %>%
  dplyr::group_by(lag_location = as.factor(lag_location), part1 = as.factor(part1)) %>%
  dplyr::summarise(
    n = n(),
    min = min(10^(log_speed), na.rm = TRUE),
    Q1 = quantile(10^(log_speed), 0.25, na.rm = TRUE),
    median = median(10^(log_speed), na.rm = TRUE),
    Q3 = quantile(10^(log_speed), 0.75, na.rm = TRUE),
    max = max(10^(log_speed), na.rm = TRUE),
    mean = mean(10^(log_speed), na.rm = TRUE),
    sd = sd(10^(log_speed), na.rm = TRUE)
  ) %>%
  ungroup()
print(lagloc_speed)

win.graph()
library(ggplot2)
summary(as.factor(dog_distances_filtered$part1))
table(as.factor(dog_distances_filtered$lag_location))
table(dog_distances_filtered$lag_location)

####Descriptive for Speed in 15-min - Boxplot by season and part1 #####
str(daily_speed)
daily_speed  <- data.frame(daily_speed)
daily_speed$season <- factor(daily_speed$season, levels = c("Low season", "High season"))
daily_speed$part1  <- factor(daily_speed$part1,  levels = c("Owned", "Unowned"))

medians <- daily_speed %>%
  dplyr::group_by(season, part1) %>%
  dplyr::summarise(med_val = median(mean_speed), .groups = "drop") %>%
  dplyr::mutate(
    x = as.numeric(season) + ifelse(part1 == "Owned", -0.15, 0.15), # dodge for box
    y_text = med_val * 0.5 # position label below median, adjust multiplier as needed
  )
summary(medians)
win.graph()
par(mar = c(7, 18, 3, 2) + 0.1)
# Custom tick marks and labels for log10 scale
x_ticks <- c(1, 10, 100, 1000)
x_labels <- c("1 m", "10 m", "100 m", "1000 m")
colors <- c("Owned" = "grey", "Unowned" = "white")
y_lables <- c("Owned-Beach", "Unowned-Beach", "Owned-Forest", "Unowned-Forest", "Owned-Human habitat", "Unowned-Human habitat")

boxplot((dog_distances_filtered$speed*1000) ~ dog_distances_filtered$part1 + dog_distances_filtered$lag_location,
        log ="x", yaxt = "n", xaxt = "n", xlab = "", ylab = "",
        main = "Comparison speed (meters per 15 minutes) by ownership status and land types", horizontal = TRUE, cex =  1.5, lwd = 1.2, col = colors)  # Add a title for clarity
axis(1, at = x_ticks, labels = x_labels, cex.lab = 1.5, cex.axis = 1.5, tcl = -0.5)
axis(2, at = 1:length(y_lables), labels = y_lables, cex.lab = 1.5, cex.axis = 1.5, tcl = -0.5, las = 2)
mtext("Ownership status and landtypes", side = 2, line = 15, las = 0, font = 2, cex = 1.5) # Y-axis title
mtext("Speed (meters per 15 minutes)", side = 1, line = 3, las = 0, font = 2, cex = 1.5) # X-axis title

seq(min(dog_distances_filtered$speed*1000, na.rm=T),max(dog_distances_filtered$speed*1000, na.rm=T),length.out=4)

summary(dog_distances_filtered$speed)

median(dog_distances_filtered$speed[dog_distances_filtered$part1 == "Owned" & dog_distances_filtered$lag_location == "Beach"], na.rm = TRUE)
median(dog_distances_filtered$speed[dog_distances_filtered$part1 == "Unowned" & dog_distances_filtered$lag_location == "Beach"], na.rm = TRUE)*1000
min(dog_distances_filtered$speed[dog_distances_filtered$part1 == "Unowned" & dog_distances_filtered$lag_location == "Beach"], na.rm = TRUE)*1000

#####Linear-mixed model REML = FALSE#####
table(is.na(dog_distances_filtered$log_speed))
mix_lin_data <- dog_distances_filtered %>%
  filter(!is.na(log_speed), is.finite(log_speed))
str(mix_lin_data)
mix_lin_data$distance3 <- mix_lin_data$distance2*1000
mix_lin_data$speed3 <- mix_lin_data$speed*1000
mix_lin_data$log_speed3 <- log(mix_lin_data$speed3, base = 10)
#####dog.ID as random effect-Final model all exposure without interaction RELM = FALSE, outcome = log10(distance 15 min.)######
library(performance)
library(lme4)
library(Matrix)
library(lmerTest)
library(emmeans)
library(MuMIn)
library(sjPlot)
library(effects)

mix_lin_data$dog.ID <- as.factor(mix_lin_data$dog.ID)
mix_lin_data$season <- as.factor(mix_lin_data$season)
mix_lin_data$part1 <- as.factor(mix_lin_data$part1)
mix_lin_data$timestart4_6 <- as.factor(mix_lin_data$timestart4_6)
mix_lin_data$lag_location <- as.factor(mix_lin_data$lag_location)
mix_lin_data$season <- relevel(mix_lin_data$season, ref = "Low season")
mix_lin_data$part1 <- relevel(mix_lin_data$part1, ref = "Owned")
mix_lin_data$timestart4_6 <- relevel(mix_lin_data$timestart4_6, ref = "4_late_night")
mix_lin_data$lag_location <- relevel(mix_lin_data$lag_location, ref = "Forest")
#################################################################################################
m31_cat <- lmer(log_speed3 ~ as.factor(season) + 
                  as.factor(lag_location) + as.factor(timestart4_6) + 
                  (1 | dog.ID), data = mix_lin_data, REML = FALSE)
logLik(m31_cat)
summary(m31_cat)
tab_model(m31_cat)
#####Linear-mixed model ... nonzero######
dog_distances_filtered$speednon_zero<-dog_distances_filtered$speed
dog_distances_filtered$speednon_zero[is.na(dog_distances_filtered$speednon_zero)]<- 0.05522525 #0.05301633
dog_distances_filtered$log_speednon_zero <- log(dog_distances_filtered$speednon_zero, base=10)

mix_lin_data_nonzero <- dog_distances_filtered %>%
  dplyr::filter(!is.na(log_speednon_zero), is.finite(log_speednon_zero))
str(mix_lin_data_nonzero)
mix_lin_data_nonzero$distance3 <- mix_lin_data_nonzero$distance2*1000
mix_lin_data_nonzero$speed3 <- mix_lin_data_nonzero$speed*1000
mix_lin_data_nonzero$log_speed3 <- log(mix_lin_data_nonzero$speed3, base = 10)

mix_lin_data_nonzero$dog.ID <- as.factor(mix_lin_data_nonzero$dog.ID)
mix_lin_data_nonzero$season <- as.factor(mix_lin_data_nonzero$season)
mix_lin_data_nonzero$part1 <- as.factor(mix_lin_data_nonzero$part1)
mix_lin_data_nonzero$timestart4_6 <- as.factor(mix_lin_data_nonzero$timestart4_6)
mix_lin_data_nonzero$season <- relevel(mix_lin_data_nonzero$season, ref = "Low season")
mix_lin_data_nonzero$part1 <- relevel(mix_lin_data_nonzero$part1, ref = "Owned")
table(mix_lin_data_nonzero$timestart4_6)
mix_lin_data_nonzero$timestart4_6 <- relevel(mix_lin_data_nonzero$timestart4_6, ref = "4_late_night")
str(mix_lin_data_nonzero$lag_location)
mix_lin_data_nonzero$lag_location <- as.factor(mix_lin_data_nonzero$lag_location)
mix_lin_data_nonzero$lag_location <- relevel(mix_lin_data_nonzero$lag_location, ref = "Forest")
############################################################################################
m31_cat_nonzero <- lmer(log_speednon_zero ~ as.factor(season) + 
                          as.factor(lag_location) + as.factor(timestart4_6) + 
                          (1 | dog.ID), data = mix_lin_data_nonzero, REML = FALSE)
logLik(m31_cat_nonzero)
summary(m31_cat_nonzero)
tab_model(m31_cat_nonzero)
############################################################################################
####Polytomous analysis####
####Data management#####
#### Poisson distribution-Data management ####
View(dog_distances_filtered)
names(dog_distances_filtered)
dog_distances_filtered$ID <- paste(dog_distances_filtered$part1, 
                                   dog_distances_filtered$part2, 
                                   dog_distances_filtered$part3, 
                                   dog_distances_filtered$part4, sep = "-")
#Min order
ref1 <- as.POSIXct("27-09-2024 00:00:00", format = "%d-%m-%Y %H:%M:%OS", tz = "Asia/Bangkok")
ref2 <- as.POSIXct("11-10-2024 00:00:00", format = "%d-%m-%Y %H:%M:%OS", tz = "Asia/Bangkok")
ref3 <- as.POSIXct("09-12-2024 00:00:00", format = "%d-%m-%Y %H:%M:%OS", tz = "Asia/Bangkok")
ref4 <- as.POSIXct("14-12-2024 00:00:00", format = "%d-%m-%Y %H:%M:%OS", tz = "Asia/Bangkok")
ref_time <- c(ref1,ref2, ref3, ref4)
Dog_ID <- unique(dog_distances_filtered$ID)
length(Dog_ID)
Dog_ID
dog_distances_filtered$min_order <- NA
for (i in 1:25) {
  a <- unique(dog_distances_filtered$dog_gr[dog_distances_filtered$ID == Dog_ID[i]])
  b <- ref_time[a]
  dog_distances_filtered$min_order[dog_distances_filtered$ID == Dog_ID[i]] <- as.numeric(difftime(dog_distances_filtered$DateTime_Thailand2[dog_distances_filtered$ID == Dog_ID[i]],b,units = "mins"))
}

View(dog_distances_filtered)

table(dog_distances_filtered$min_order)
max(dog_distances_filtered$min_order)
min(dog_distances_filtered$min_order)

round_time <- list()
for (m in 1:25) {
  h <- sort(dog_distances_filtered$min_order[dog_distances_filtered$ID == Dog_ID[m]])
  length(h) -> lgh_h
  x <- seq(0, 11000, by = 15) #Interval of tracking (every 15 minutes)
  length(x) -> lgh_x
  k <- rep(NA, lgh_h)
  
  for(i in 1:lgh_h) {
    y <- h[i]
    d <- rep(NA, lgh_h)
    for (j in 1:lgh_x)
      if((x[j] - y >= 0)) {
        d[j] <- j
        k[i] <-(x[min(d, na.rm=T)])
      }
  }
  
  round_time[[m]] <- k
}

round_time

(1*60)*24*4
seq(0, 5760, by = 15)
length(seq(0, 5760, by = 15))

rep(Dog_ID, each = 385)

dog_time <- data.frame(ID = rep(Dog_ID, each = 385), minorder_ref = rep(seq(0, 5760, by = 15), 25))
View(dog_time)

str(dog_distances_filtered)

names(dog_distances_filtered) #dog.ID, ID, DateTime_Thailand, Day, timestart4_6, 
                              #landscape_id, speed, season, status, min_order  
dog_pois_landty <- dog_distances_filtered[, c(40, 45,10,29,27,22,38,39, 12, 46)]
str(dog_pois_landty)
table(dog_pois_landty$min_order)

round_time[[1]]
round_time[1]
str(round_time)

dog_pois_landty$minorder_ref <- NA
for (i in 1:25) {
  dog_pois_landty$minorder_ref[dog_pois_landty$ID == Dog_ID[i]] <- round_time[[i]]
}

View(dog_pois_landty)
dim(dog_pois_landty)
dog_pois_landty2 <- merge(dog_time, dog_pois_landty, by = c("ID", "minorder_ref"), all.x = TRUE)
View(dog_pois_landty2)

data_poi <- data.frame(ID = as.character(), Beach = as.integer(), Forest = as.integer(), Human_Habitat = as.integer(), minorder_ref = as.numeric(), day = as.character())

dog_id <- unique(dog_pois_landty2$ID)
day <- c("Day1", "Day2", "Day3", "Day4")
place <- c("Beach", "Forest", "Human_Habitat")

for (i in 1:25) {
  
  h <- rownames(table(dog_pois_landty2$Day[dog_pois_landty2$ID == dog_id[i]]))
  
  for (j in 1:length(h)) {
    
    aa <- table(dog_pois_landty2$minorder_ref[dog_pois_landty2$ID == dog_id[i] & dog_pois_landty2$Day == day[j]], 
                dog_pois_landty2$landscape_id[dog_pois_landty2$ID == dog_id[i] & dog_pois_landty2$Day == day[j]])
    b <- dim(aa)
    g <- data.frame(Beach = rep(0, b[1]), Forest = rep(0, b[1]), Human_Habitat = rep(0, b[1]))
    d <- data.frame(matrix(aa, ncol=b[2]))
    f <- rownames(table(dog_pois_landty2$landscape_id[dog_pois_landty2$ID == dog_id[i] & dog_pois_landty2$Day == day[j]]))
    names(d) <- f
    g[ , f] <- d[ ,f]
    g$minorder_ref <- as.numeric(row.names(aa))
    
    g$dog.ID <- dog_id[i]
    g$Day <- day[j]
    
    data_poi <- rbind(data_poi, g)
    
  }
  
}

View(data_poi)
names(data_poi)[names(data_poi) == "dog.ID"] <- "ID"

data_poi2 <- merge(dog_time, data_poi, by = c("ID", "minorder_ref"), all.x = TRUE)
View(data_poi2)

table(data_poi2$Day, useNA ="always")
str(dog_pois_landty2)

data_poi2 <- data_poi2[order(data_poi2$ID, data_poi2$minorder_ref), ]
names(data_poi2)
data_poi2 <- data_poi2 %>%
  separate(ID, into = c("part1", "part2", "part3", "part4"), sep = "-", remove = FALSE) %>%
  mutate(season = part4)

table(data_poi2$season, data_poi2$part1, data_poi2$Beach)
table(data_poi2$season, data_poi2$part1, data_poi2$Forest)
table(data_poi2$season, data_poi2$part1, data_poi2$Human_Habitat)

##################################################################################
summary(dog_pois_landty2)
table(as.factor(dog_pois_landty2$timestart4_6))
library(brms)
dog_pois_landty2$landscape_id <- as.factor(dog_pois_landty2$landscape_id)
dog_pois_landty2$season<-factor(dog_pois_landty2$season)
dog_pois_landty2$timestart4_6<-factor(dog_pois_landty2$timestart4_6)
dog_pois_landty2$Status<-factor(dog_pois_landty2$Status)

dog_pois_landty2$landscape_id <- relevel(dog_pois_landty2$landscape_id, ref = "Forest")
dog_pois_landty2$season <- relevel(dog_pois_landty2$season, ref = "Low season")
dog_pois_landty2$Status <- relevel(dog_pois_landty2$Status, ref = "Own")
dog_pois_landty2$timestart4_6 <- relevel(dog_pois_landty2$timestart4_6, ref = "4_late_night" )
##############################################################################################################
brms1 <- brm(
  landscape_id ~ season + timestart4_6 + (1 | dog.ID),
  data = dog_pois_landty2,
  family = categorical(link = "logit") 
)

summary(brms1)
round(exp(fixef(brms1, summary = TRUE)), digit = 2)

plot(brms1)
head(predict(brms1))
plot(conditional_effects(brms1), ask = FALSE)
loo(brms1)
pp_check(brms1)
